# Supplementary material for: The chronology of reindeer hunting on Norway's highest ice patches
Source: R Soc Open Sci. 2018 Jan 24;5(1):171738. doi: 10.1098/rsos.171738 (PMC5792946; doi:10.1098/rsos.171738)
Supplement: Table S1 [file rsos171738supp3.xlsx]

## Sheet: All
Radiocarbon lab number	Radiocarbon date BP	Site	Museum catalogue number	Field catalogue number	Object category (hunting/other)	Object type	Material	Risk of old wood effect (see text for criteria)	Elevation above sea level	Solar aspect	Reference	Comments
Beta-228584	3070+-40	Langfonne	C56163		other	hide shoe	animal hide	low	1960	ESE	Nesje et al. 2012 (reference 7 in main text); Finstad & Vedeler 2008 (reference 8 in main text)
Beta-228586	1640+-40	Gråvåhøi	C57863/1		other	spade	pine wood	high	1600	found in canyon	Nesje et al. 2012 (reference 7 in main text)
Beta-228587	1830+-40	Søre Dalfonn	C55708		hunting	scaring stick flag	pine wood	high	1520	NE	Nesje et al. 2012 (reference 7 in main text)
Beta-228588	1590+-40	Åndfonne	C57868		hunting	scaring stick with flag and string	pine wood	high	1760	N	Nesje et al. 2012 (reference 7 in main text)
Beta-228589	1110+-40	Langfonne	C57860/9	9	hunting	arrow	birch wood	low	1940	ESE	Nesje et al. 2012 (reference 7 in main text)
Beta-228590	1560+-40	Hattremsådalen	C57881/3		hunting	scaring stick flag	pine wood	high	1320	found in canyon	Nesje et al. 2012 (reference 7 in main text)
Beta-304746	1740+-30	Lendbreen	C57874	210	other	tunic	wool	low	1900	NNE	Vedeler & Bender Jørgensen 2013 (reference 9 in main text)
Beta-304747	970+-30	Lendbreen	C57874	231	other	horse dung	horse dung	low	1880	NNE	this study
Beta-304748	1040+-30	Lendbreen	C57874	234	other	hide shoe	animal hair	low	1880	NNE	this study
Beta-304749	1670+-40	Lendbreen	C57874	336	other	birch bark container	birch bark	low	1900	N	this study
Beta-320916	1130+-30	Belgjinøse Nord	C57610/1	124	other	knife	birch wood	low	1620	E	this study
Beta-320917	1210+-30	Åndfonne	C57838/14	249	hunting	arrow	birch wood	low	1940	N	this study
Beta-320918	3030+-30	Åndfonne	C57838/15	283	hunting	bow	elm wood	high	1760	N	this study
Beta-320919	1010+-30	Lendbreen	C57874	237	other	plug	pine wood	high	1880	NNE	this study
Beta-320920	1010+-30	Lendbreen	C57874	303	other	needle	juniper wood	low	1880	NNE	this study
Beta-320921	920+-30	Lendbreen	C57874	469	other	leather or hide strap	leather/hide	low	1900	N	this study
Beta-320922	1510+-30	Lendbreen	C57874	526	other	birch bark container	birch bark	low	1840	NNE	this study
Beta-320923	1240+-30	Lendbreen	C57874	560	other	stick with ornament	birch wood	low	1880	NNE	this study
Beta-320924	1030+-30	Mjellknapp	C58530		other	net	leather/hide	low	1440	NNE	this study
Beta-343074	3390+-30	Handklefonne	C58546/5	5	hunting	arrow	birch wood	low (roundwood/branch)	1900	NNE	this study
Beta-343075	1650+-30	Lendbreen	C57874	222	other	sled fitting	birch wood	low	1880	NNE	this study
Beta-343076	1180+-30	Lendbreen	C57874	554	other	mitten	wool	low	1860	NNE	this study
Beta-343077	2510+-30	Lendbreen	C57874	586	other	ski	pine wood	high	1840	NNE	this study
Beta-343078	2970+-30	Moldurbreen	C58543/1	102	hunting	arrow	ash wood	high	1960	E	this study
Beta-389153	3680+-30	Langfonne	C59804/44	2	hunting	arrow	birch wood	low (roundwood/branch)	2000	ESE	this study
Beta-389154	3660+-30	Langfonne	C59804/37	5	hunting	arrow	alder wood	low	1960	ESE	this study
Beta-389155	5090+-30	Langfonne	C59804/22	62	hunting	arrow	rowan wood	low (roundwood/branch)	1920	ESE	this study
Beta-389156	3640+-30	Langfonne	C59804/42	84	hunting	arrow	birch wood	low (roundwood/branch)	1960	ESE	this study
Beta-389157	3290+-30	Langfonne	C59804/46	105	hunting	arrow	pine wood	low (roundwood/branch)	1940	ESE	this study
Beta-389158	2940+-30	Langfonne	C59804/38	108	hunting	arrow	birch wood	low (roundwood/branch)	1960	ESE	this study
Beta-389159	3630+-30	Langfonne	C59804/23	120	hunting	arrow	birch wood	low (roundwood/branch)	1920	ESE	this study
Beta-389160	2940+-30	Langfonne	C59804/29	126	hunting	arrow	birch wood	low	1900	ESE	this study
Beta-390772	1270+-30	Digervarden	C59805/1	21	other	ski	birch wood	low	1700	NE	this study
Beta-390773	1010+-30	Lendbreen	C57874	1188	other	walking stick with runes	birch wood	low	1840	NNE	this study
Beta-430411	1250+-30	Lendbreen	C57874	266	hunting	arrow	birch wood	low	1720	N	this study
Beta-430412	1360+-30	Lendbreen	C57874	562	hunting	arrow	willow wood	low (roundwood/branch)	1880	NNE	this study
Beta-430413	1260+-30	Lendbreen	C57874	1321	hunting	arrow	pine wood	high	1880	NNE	this study
Beta-430414	1260+-30	Lendbreen	C57874	1345	hunting	arrow	ash wood	high	1860	NNE	this study
Beta-430415	2500+-30	Åndfonne	C57838/14	14	hunting	arrow	birch wood	low	1820	N	this study
Beta-430416	3430+-30	Åndfonne	C57838/14	279	hunting	arrow	ash wood	high	1760	N	this study
Beta-430417	3310+-30	Moldufonn	C57878/2	101	hunting	arrow	birch wood	low (roundwood/branch)	1860	N	this study
Beta-430418	2020+-30	Storhøi	C26652/a		hunting	arrow	birch wood	low	1840	no data	this study
Beta-430419	3610+-30	Belgjinøse Nord	C57610/6		hunting	arrow	pine wood	high	1600	E	this study
Beta-430420	2720+-30	Belgjinøse Sør	C57611/3		hunting	arrow	willow wood	high	1620	E	this study
Beta-430421	1540+-30	Repefonn	C58531		hunting	arrow	birch wood	low	1820	E	this study
Beta-430422	2850+-30	Gråsufonne	C59312		hunting	arrow	birch wood	low	1840	E	this study
Beta-430423	1760+-30	Storgrovbrean	C58540/3	5	hunting	arrow	birch wood	low	1980	N	this study
Beta-430424	2450+-30	Storfonne	C58550		hunting	arrow	birch wood	low	2020	ESE	this study
Beta-430425	2750+-30	Storfonne	C59928/1	1	hunting	arrow	birch wood	low	1960	SE	this study
Beta-430426	2530+-30	Handklefonne	C58546/9	2-2	hunting	arrow	birch wood	low	1900	NNE	this study
Beta-430427	2330+-30	Handklefonne	C58546/13	R4	hunting	arrow	birch wood	low (roundwood/branch)	1920	NNE	this study
Beta-430428	2950+-30	Handklefonne	C58546/20	32	hunting	arrow	birch wood	low	1820	NNE	this study
Beta-430429	3310+-30	Langfonne	C56164		hunting	arrow	bird cherry wood	low (roundwood/branch)	1920	ESE	this study
Beta-430430	2230+-30	Langfonne	C57860/3	3	hunting	arrow	birch wood	low	1960	ESE	this study
Beta-430431	3580+-30	Langfonne	C57860/4	4	hunting	arrow	pine wood	high	2000	ESE	this study
Beta-430432	1740+-30	Langfonne	C57860/11	11	hunting	arrow	birch wood	low	1900	ESE	this study
Beta-430433	1190+-30	Langfonne	C57861		hunting	arrow	birch wood	low	2000	ESE	this study
Beta-430434	1480+-30	Langfonne	C59311/2	2	hunting	arrow	birch wood	low (roundwood/branch)	1720	ESE	this study
Beta-430435	2190+-30	Langfonne	C59804/21	110	hunting	arrow	birch wood	low	1960	ESE	this study
Beta-430436	880+-30	Langfonne	C59804/51	144-145	hunting	arrow	birch wood	low	1920	ESE	this study
Beta-430437	5090+-30	Langfonne	C59804/54	154	hunting	arrow	rowan wood	low (roundwood/branch)	1920	ESE	this study
Beta-430438	2490+-30	Langfonne	C59804/57	151	hunting	arrow	birch wood	low (roundwood/branch)	1920	ESE	this study
Beta-435466	3500+-30	Handklefonne	C58546/19	41	hunting	arrow	birch wood	low	1820	NNE	this study
Beta-435467	2990+-30	Lendbreen	C57874/24	1257	hunting	arrow	birch wood	low	1840	NNE	this study
Beta-435468	3300+-30	Langfonne	C57860/14	12-2	hunting	arrow	birch wood	low	1920	ESE	this study
Beta-435469	3320+-30	Langfonne	C57860/12	12-1	hunting	arrow	birch wood	low	1920	ESE	this study
OxA-28056	1579+-27	Trollsteinhøe	C58544/6	118-1	hunting	scaring stick flag	pine wood	high	2060	E	this study
OxA-28057	1920+-24	Trollsteinhøe	C58544/6	118-2	hunting	scaring stick flag	pine wood	high	2060	E	this study
OxA-28058	1712+-25	Trollsteinhøe	C58544/2	40	hunting	scaring stick flag	pine wood	high	2060	E	this study
Poz-25030	1660+-30	Juvfonne	C57834	1	hunting	scaring stick	unidentified wood	high	1840	E	Nesje et al. 2012 (reference 7 in main text)
Poz-25031	1550+-30	Juvfonne	C57834	22	hunting	scaring stick	unidentified wood	high	1840	E	Nesje et al. 2012 (reference 7 in main text)
Poz-25032	1605+-35	Juvfonne	C57834	24	hunting	scaring stick	unidentified wood	high	1840	E	Nesje et al. 2012 (reference 7 in main text)
Poz-25033	1580+-35	Juvfonne	C57834	32	hunting	scaring stick flag	unidentified wood	high	1840	E	Nesje et al. 2012 (reference 7 in main text)
Poz-25034	1555+-30	Juvfonne	C57834	33	hunting	scaring stick flag	unidentified wood	high	1840	E	Nesje et al. 2012 (reference 7 in main text)
Poz-25036	1170+-30	Juvfonne	C57834	62	hunting	scaring stick	unidentified wood	high	1840	E	Nesje et al. 2012 (reference 7 in main text)
Poz-25037	1170+-30	Juvfonne	C57834	63	hunting	scaring stick	unidentified wood	high	1840	E	Nesje et al. 2012 (reference 7 in main text)
Poz-25038	1195+-30	Juvfonne	C57834	64	hunting	scaring stick	unidentified wood	high	1840	E	Nesje et al. 2012 (reference 7 in main text)
Poz-25040	1160+-30	Juvfonne	C57834	65	hunting	stick	unidentified wood	high	1840	E	Nesje et al. 2012 (reference 7 in main text)
Poz-25041	1560+-30	Juvfonne	C57834	78B	hunting	scaring stick	unidentified wood	low (roundwood/branch)	1840	E	Nesje et al. 2012 (reference 7 in main text)
Poz-25042	1740+-35	Juvfonne	C57834	81	hunting	scaring stick	unidentified wood	high	1840	E	Nesje et al. 2012 (reference 7 in main text)
Poz-25071	1165+-30	Juvfonne	C57834	67	hunting	scaring stick	unidentified wood	low (roundwood/branch)	1840	E	Nesje et al. 2012 (reference 7 in main text)
Poz-25072	935+-30	Lauvhøe	C57834	16	hunting	stick	unidentified wood	low (roundwood/branch)	1560	NE	Nesje et al. 2012 (reference 7 in main text)
T-17355	1260+-80	Storfonne	C57853/2		hunting	scaring stick	birch wood	low (roundwood/branch)	no data	no data	Nesje et al. 2012 (reference 7 in main text)
Tra-10331	1141+-27	Langfonne	C59804/35	82	hunting	arrow	birch wood	low	1880	ESE	this study
Tra-10332	1253+-17	Langfonne	C59804/33	106	hunting	arrow	birch wood	low	1940	ESE	this study
Tra-10333	939+-21	Langfonne	C59804/47	143	hunting	arrow	birch wood	low	1960	ESE	this study
Tra-10334	1076+-21	Storivilen	C59314		hunting	arrow	birch wood	low	1880	SE	this study
Tra-10335	462+-20	Lauvhøe	C57867		hunting	arrow	birch wood	low	1700	NE	this study
Tra-10336	736+-18	Storfonne	C57858		hunting	arrow	birch wood	low	no data	no data	this study
Tra-10337	1190+-18	Austre Trollsteinhøe	C59316		hunting	arrow	birch wood	low	1920	E	this study
Tra-10338	1407+-19	Handklefonne	C58546/3	3	hunting	arrow	birch wood	low	1900	NNE	this study
Tra-10339	1173+-23	Handklefonne	C58546/10	R5	hunting	arrow	birch wood	low	1740	ENE	this study
Tra-10340	935+-24	Handklefonne	C58546/12	R1	hunting	arrow	birch wood	low	1880	NNE	this study
Tra-10341	1063+-23	Handklefonne	C58546/17	31	hunting	arrow	birch wood	low	1880	NNE	this study
Tra-10342	232+-18	Lendbreen	C57874	815	hunting	arrow	birch wood	low	1680	N	this study
Tra-10372	1280+-17	Langfonne	C59804/30	112	hunting	arrow	birch wood	low	1980	ESE	this study
Tra-10373	1311+-17	Langfonne	C59804/48	153	hunting	arrow	birch wood	low	1920	ESE	this study
Tra-10374	805+-20	Langfonne	C57862/2	1	hunting	arrow	birch wood	low	1900	ESE	this study
Tra-10375	910+-19	Handklefonne	C58546/16	57	hunting	arrow	birch wood	low	1820	NE	this study
Tra-10377	1173+-19	Moldufonne	C57878/1	100	hunting	arrow	birch wood	low	1860	N	this study
Tra-2365	1160+-35	Juvfonne	C57836	503	hunting	scaring stick	birch wood	low (roundwood/branch)	1840	E	this study
Tra-4084	1580+-25	Åndfonne	C57837/1	4	hunting	scaring stick	birch wood	low (roundwood/branch)	1800	N	this study
Tra-4085	1685+-25	Lendbreen	C57874	D1	hunting	scaring stick	birch wood	low (roundwood/branch)	1660	N	this study
Tra-4087	1585+-25	Åndfonne	C57877		other	leather or hide cut-off	leather/hide	low	1940	N	this study
Tua-4201	1610+-35	Lendbreen	C53146		other	spade	pine wood	high	no data	no data	this study
UB-27762	234+-33	Lendbreen	C57874	1098	other	horse skull	horse bone	low	1780	N	this study	UB-27762 and UB-27763 combined for calibration
UB-27763	178+-27	Lendbreen	C57874	1351	other	horse pelvis	horse bone	low	1780	N	this study	UB-27762 and UB-27763 combined for calibration
UB-27764	930+-35	Lendbreen	C57874	228	other	needle	birch wood	low	1880	NNE	this study
UB-27765	1071+-31	Lendbreen	C57874	551	other	peg	birch wood	low	1880	NNE	this study
UB-27766	1302+-25	Lendbreen	C57874	291	other	needle	birch wood	low	1880	NNE	this study
UB-27767	768+-35	Lendbreen	C57874	2	other	rope of twisted wood	birch wood	low	1760	E	this study
UB-27768	368+-23	Lendbreen	C57874	572	other	plug	birch wood	low	1900	NNE	this study
UB-27769	569+-24	Lendbreen	C57874	249	other	rope of twisted wood	birch wood	low	1880	NNE	this study
UB-27770	1082+-25	Lendbreen	C57874	994	other	peg	pine wood	high	1880	NNE	this study
UB-27771	1102+-24	Lendbreen	C57874	248+322	other	collar for horse	birch wood	low	1880	NNE	this study
UB-27772	312+-24	Lendbreen	C57874	582	other	rope of twisted wood	birch wood	low	1860	NNE	this study
UB-27773	566+-33	Lendbreen	C57874	267	other	walking stick	birch wood	low	1860	NNE	this study
UB-27774	825+-28	Lendbreen	C57874	256	other	birch bark container	birch bark	low	1880	NNE	this study
UB-27775	1405+-25	Lendbreen	C57874	573	other	hook	birch wood	low	1900	NNE	this study
UB-27776	1447+-24	Lendbreen	C57874	220	hunting	miniature arrow	birch wood	low	1880	NNE	this study
UB-27802	797+-20	Lendbreen	C57874	587	other	textile	wool	low	1840	NNE	this study
UB-27824	1082+-25	Lendbreen	C57874	556	other	textile	wool	low	1860	NNE	this study
UBA-28399	194+-32	Lendbreen	C57874	530	other	horse mandible	horse bone	low	1840	NNE	this study
UBA-28400	1656+-34	Lendbreen	C57874	891	other	horse mandible	horse bone	low	1720	N	this study
UBA-28401	1652+-40	Lendbreen	C57874	974	hunting	cut antler	reindeer antler	low	1840	N	this study
UBA-28402	644+-19	Lendbreen	C57874	S27	other	horse dung	horse dung	low	1880	NNE	this study
UBA-28403	1149+-22	Lendbreen	C57874	S21	other	horse dung	horse dung	low	1880	NNE	this study
UBA-28404	887+-21	Lendbreen	C57874	981	other	horse dung	horse dung	low	1880	NNE	this study
UBA-28405	1054+-21	Lendbreen	C57874	S24	other	horse dung	horse dung	low	1880	NNE	this study
UBA-28406	651+-21	Lendbreen	C57874	S17	other	horse dung	horse dung	low	1880	NNE	this study
UBA-29011	1707+-27	Lendbreen	C57874	1294	hunting	cut antler	reindeer antler	low	1860	N	this study
UBA-29705	3516+-37	Langfonne	C59804/60	158/159	hunting	arrow	pine wood	low (roundwood/branch)	1920	ESE	this study
UBA-29706	3808+-30	Langfonne	C59804/45	86	hunting	arrow	pine wood	high	1960	ESE	this study
UBA-29708	1448+-27	Søre Dalfonn	C55715		other	ski	pine wood	high	1520	NE	this study
UBA-29709	1581+-24	Trollsteinhøe	C58544/3	375	hunting	scaring stick cord	wool	low	2060	E	this study
UBA-29710	1524+-24	Trollsteinhøe	C58544/5	303-1	hunting	scaring stick cord	wool	low	2060	E	this study
UBA-29711	1595+-42	Trollsteinhøe	C58544/15	319	other	walking stick	birch wood	low	2060	E	this study
UBA-29712	3587+-31	Langfonne	C59804/41	166	hunting	arrow	birch wood	low	1920	ESE	this study
UBA-29713	2454+-30	Digervarden	C59805/4	38	hunting	arrow	birch wood	low	1680	NE	this study
UBA-29714	2456+-30	Digervarden	C59805/3	16	hunting	arrow	birch wood	low	1640	NE	this study
UBA-29715	1544+-31	Trollsteinhøe	C58544/16	356	other	knife	birch wood	low	2060	E	this study
UBA-29716	1487+-21	Trollsteinhøe	C58544/3	317	hunting	scaring stick cord	wool	low	2060	E	this study
UBA-29717	3305+-27	Langfonne	C59804/24	75	hunting	arrow	birch wood	low	1920	ESE	this study
UBA-29718	5172+-33	Langfonne	C59804/55	148	hunting	arrow	rowan wood	low (roundwood/branch)	1940	ESE	this study
UBA-29727	1006+-31	Lendbreen	C57874	1123	other	knife	birch wood	low	1820	NNE	this study
UBA-29728	124+-23	Langfonne	C59804/1	133	other	ski	pine wood	high	1900	ESE	this study
UBA-29729	1215+-27	Lendbreen	C57874	1196	other	tool, unknown purpose	birch wood	low	1860	NNE	this study
UBA-29730	3247+-27	Langfonne	C59804/50	164-165	hunting	arrow	birch wood	low	1920	ESE	this study
UBA-29731	3657+-30	Langfonne	C59804/43	146	hunting	arrow	birch wood	low (roundwood/branch)	1940	ESE	this study
UBA-29732	3627+-38	Langfonne	C59804/40	152	hunting	arrow	birch wood	low (roundwood/branch)	1920	ESE	this study
UBA-29733	3646+-27	Langfonne	C59804/39	157	hunting	arrow	rowan wood	low (roundwood/branch)	1940	ESE	this study
UBA-29734	5061+-41	Langfonne	C59804/53	155	hunting	arrow	rowan wood	low (roundwood/branch)	1920	ESE	this study
UBA-29735	5132+-43	Langfonne	C59804/56	149	hunting	arrow	rowan wood	low (roundwood/branch)	1940	ESE	this study
UBA-29736	3582+-27	Langfonne	C59804/59	147/150	hunting	arrow	birch wood	low	1940	ESE	this study
